# Supplementary material for: Genetic Profile of Rotavirus Type A in Children under 5 Years Old in Africa: A Systematic Review of Prevalence
Source: Viruses. 2024 Feb 3;16(2):243. doi: 10.3390/v16020243 (PMC10893345; doi:10.3390/v16020243)
Supplement: Supplementary file 1 [file viruses-16-00243-s001.zip]

Archive with 2 entries (1 files):
- viruses-2667497-supplementary/
- viruses-2667497-supplementary/viruses-2667497-supplementary.pdf
